# Supplementary material for: Undiagnosed Diabetes in Metabolically Unhealthy Normal Weight Adults: A Cross-Sectional Analysis of National Health and Nutrition Examination Survey Cycle 2017–2020 in the United States
Source: J Clin Med. 2026 Feb 10;15(4):1385. doi: 10.3390/jcm15041385 (PMC12942309; doi:10.3390/jcm15041385)
Supplement: Supplementary file 1 [file jcm-15-01385-s001.zip]

Archive with 1 entries (1 files):
- jcm-4053560-supplementary.pdf
